# Supplementary material for: Evolution, systematics and historical biogeography of sand flies of the subgenus Paraphlebotomus (Diptera, Psychodidae, Phlebotomus) inferred using restriction-site associated DNA markers
Source: PLoS Negl Trop Dis. 2021 Jul 19;15(7):e0009479. doi: 10.1371/journal.pntd.0009479 (PMC8425549; doi:10.1371/journal.pntd.0009479)
Supplement: S1 Table — (XLSX) [file pntd.0009479.s012.xlsx]

## Sheet: Feuil1
Sample code	Genus	Subgenus	Species	Sex	Country	Locality	Trap	Date	q input DNA (ng)	# raw reads	# RAD tags (ustacks)	# RAD tags (cstacks n6)	# RAD tags (cstacks n8)	# RAD tags (cstacks n10)	#RAD tags [n6, radis_nsample_min=50%]	#RAD tags [n6, radis_nsample_min=75%]	#RAD tags [n8, radis_nsample_min=50%]	#RAD tags [n8, radis_nsample_min=75%]	#RAD tags [n10, radis_nsample_min=50%]	#RAD tags [n10, radis_nsample_min=75%]
SEPO1	Ph.	(Paraphlebotomus)	sergenti	male	Portugal	San Marcos, Algarve	CDC	1996	376.2	3636654	87341	77083	75544	74472	4542	1372	6426	2005	7873	2693
MARO12	Ph.	(Paraphlebotomus)	sergenti	male	Morocco	Atlas	CDC	2005	228.8	2841832	92809	80782	78884	77588	4321	1307	6144	1930	7546	2602
SE669	Ph.	(Paraphlebotomus)	sergenti	male	Algeria	Aurès	CDC	2007	261.8	2391034	86279	74837	73315	72220	4376	1325	6182	1938	7558	2598
SEEG105	Ph.	(Paraphlebotomus)	sergenti	male	Egypt	Sinai	CDC	1996	266.2	2430269	103446	88758	86350	84817	4248	1300	6037	1915	7418	2565
AFG16	Ph.	(Paraphlebotomus)	sergenti	male	Afghanistan	Mazar-E Sharif	CDC	2010	250.8	3074865	101463	95828	93975	92492	4276	1311	6084	1917	7482	2578
SFF3.7	Ph.	(Paraphlebotomus)	kazeruni	female	Saudi Arabia	Mrifag	CDC	2016	216.9	3203080	156112	136811	131399	126981	3788	1199	5509	1778	6809	2421
IDkaz19	Ph.	(Paraphlebotomus)	kazeruni	male	Israel	Wadi Arava Border (Eilat)	CDC	2013	290.4	2651443	140318	133191	129108	125613	4116	1317	5792	1908	7070	2536
GREC4	Ph.	(Paraphlebotomus)	similis	male	Greece	Kavala area	CDC	1994	268.4	2840498	76834	71304	70271	69462	4569	1363	6454	1988	7921	2681
GREC5	Ph.	(Paraphlebotomus)	similis	male	Greece	Kavala area	CDC	1994	332.2	3349128	79639	73091	71966	71107	4625	1369	6544	1996	8032	2691
LIBE14	Ph.	(Paraphlebotomus)	jacusieli	male	Lebanon	Deir Dourite	CDC	1996	177.1	1152801	75055	69703	68927	68348	4137	1267	5692	1815	6892	2411
IDjac28	Ph.	(Paraphlebotomus)	jacusieli	male	Israel	Peduel (Shomron)	CDC	2014	179.1	1963087	75634	68198	67278	66623	4337	1324	6088	1918	7432	2559
AFG14	Ph.	(Paraphlebotomus)	caucasicus	male	Afghanistan	Mazar-E Sharif	CDC	2010	150.9	1064312	70133	68556	68429	68193	4250	1282	5949	1864	7235	2498
SYRI2	Ph.	(Paraphlebotomus)	mongolensis	male	Syria	Ar Rubahybah	CDC	1996	235.4	2340439	76642	70849	70229	69751	4380	1319	6199	1927	7593	2579
MIKK1	Ph.	(Paraphlebotomus)	mireillae	male	Kenya	Utut reserve	colony	1995	242.0	2337270	60127	57048	56901	56773	3571	1179	5217	1751	6573	2382
IDsae15-3	Ph.	(Paraphlebotomus)	saevus	male	Israel	Almagor (Emek HaYarden)	CDC	2015	278.3	2871192	79235	74787	74307	73886	3237	1085	4878	1638	6186	2249
SMO112	Ph.	(Paraphlebotomus)	chabaudi	female	Tunisia	Moknine	CDC	2005	159.3	1489564	75639	67918	67182	66654	3546	1226	5122	1813	6320	2451
CB2	Ph.	(Paraphlebotomus)	chabaudi	male	Algeria	Menaa	sticky trap	2006	250.8	2081586	82945	82197	81848	81470	3658	1259	5226	1853	6434	2487
TAT74	Ph.	(Paraphlebotomus)	riouxi	male	Tunisia	Ghomrassen : Om Sefri	sticky trap	2007	255.2	3290748	84534	73446	72259	71466	3506	1187	5059	1781	6251	2397
RX7	Ph.	(Paraphlebotomus)	riouxi	male	Algeria	Metlili	sticky trap	2006	219.6	2592869	84293	77459	76240	75328	3487	1180	5058	1771	6258	2396
PAIN2	Ph.	(Phlebotomus)	papatasi	female	India	Poona	colony	1998	178.6	1831950	104679	93096	91117	89454	2794	1319	4029	1917	5265	2559
SFF2.31	Ph.	(Phlebotomus)	papatasi	female	Saudi Arabia	North Guefar	CDC	2016	283.8	3890163	141465	121631	118437	115805	3007	1363	4370	1988	5752	2672
PAIT2	Ph.	(Phlebotomus)	papatasi	male	Italy	Rome	colony 40th G.	2004	107.4	999168	88243	79532	77921	76630	2626	1260	3730	1815	4813	2390
MARO28	Ph.	(Phlebotomus)	papatasi	male	Morocco	Atlas	CDC	2016	255.2	3304845	135966	130813	128770	125377	2832	1314	4106	1915	5420	2565
DUSE2	Ph.	(Phlebotomus)	duboscqi	male	Senegal	Thies	colony 114th G	2005	127.2	1536052	93627	86209	85148	84272	2691	1282	3884	1865	5143	2503
DUKE1	Ph.	(Phlebotomus)	duboscqi	male	Kenya	Marigat, Baringo District	colony	2005	261.8	2209882	94702	93532	93175	92726	2740	1301	3957	1890	5241	2535
Iansa1	Ph.	(Synphlebotomus)	ansarii	male	Iran	Isfahan	sticky trap	2008	216.5	2529781	76230	74003	73623	73212	2907	1226	4350	1831	5665	2455
LIBE6	Ph.	(Artemievus)	alexandri	male	Lebanon	Bekaa	CDC	1996	286.0	2759657	135407	112073	108309	106062	2277	1139	3369	1666	4492	2242
ALTQ200	Ph.	(Artemievus)	alexandri	female	Turkey	Mugla city	CDC	2003	248.6	2771766	126035	110042	106245	104096	2272	1128	3358	1660	4491	2236
28TAMAL	Ph.	(Artemievus)	alexandri	female	Algeria	Tamanrasset	CDC UV	2004	312.4	3090362	141993	139073	139073	139073	2157	1089	3215	1614	4345	2180
ALIR6	Ph.	(Artemievus)	alexandri	male	Iran	Isfahan	CDC	2008	299.2	2862810	139706	121305	118238	116462	2131	1075	3162	1585	4263	2145
GREC3	Ph.	(Larroussius)	neglectus	male	Greece	Crete	CDC	1991	299.2	3268657	60170	56959	56958	56950	158	118	260	194	392	285
RH6	Ph.	(Adlerius)	simici	male	Greece	Island of Rhodes	CDC	1992	228.8	3432121	79030	75162	75131	75097	174	130	286	214	443	315

## Sheet: Feuil3
1	SEPO1	74472
2	MARO12	77588
3	SE669	72220
4	SEEG105	84817
5	AFG16	92492
6	SFF3_7	126981
7	IDkaz19	125613
8	GREC4	69462
9	GREC5	71107
10	LIBE14	68348
11	IDjac28	66623
12	AFG14	68193
13	SYRI2	69751
14	MIKK1	56773
15	IDsae15_3	73886
16	SMO112	66654
17	CB2	81470
18	TAT74	71466
19	RX7	75328
20	PAIN2	89454
21	SFF2_31	115805
22	PAIT2	76630
23	MARO28	125377
24	DUSE2	84272
25	DUKE1	92726
26	Iansa1	73212
27	LIBE6	106062
28	ALTQ200	104096
29	28TAMAL	139073
30	ALIR6	116462
31	GREC3	56950
32	RH6	75097
